# Supplementary material for: A Scoping Review of Acute Sedentary Behaviour Studies of People with Spinal Cord Injury
Source: Int J Environ Res Public Health. 2024 Oct 18;21(10):1380. doi: 10.3390/ijerph21101380 (PMC11507420; doi:10.3390/ijerph21101380)
Supplement: Supplementary file 1 [file ijerph-21-01380-s001.zip]

Archive with 2 entries (2 files):
- SB & SCI_Supplement1.pdf
- SB & SCI_Supplement2.pdf
